# Supplementary material for: Clinical Trial Registration and Reporting: Drug Therapy and Prevention of Cardiac-Related Infections
Source: Front Pharmacol. 2019 Jul 5;10:757. doi: 10.3389/fphar.2019.00757 (PMC6624234; doi:10.3389/fphar.2019.00757)
Supplement: Supplementary file 1 [file Table_1.xlsx]

## Sheet: inclued trials
Supplementary Table 1 List of basic information about inclusion trails
Rank	Title	Conditions	disease	Pathogen	Intervention	durg-ep	drug-contral	terms	Study Type	Actual Study Start Date	Estimated Study Completion Date	Length of study	NCT Number	Status	Study Results	Results	Publications indexed to this study	NO. of publications	IF	Estimated Enrollment	Ages	Sexes	Accepts Healthy Volunteers	Study Sponsor	data monitoring	Funder Type	Collaborators	No.	Locations	country	Continent	Number of Arms	Study Phase	Allocation	Intervention Model/Observational Model	Masking	Primary Purpose	FDA-regulated Drug
1	Anti-chlamydophila Antibiotic Combination Therapy in the Treatment of Patients With Coronary Heart Disease	Coronary Heart Disease|Chlamydophila Pneumoniae Infections	inflammation of the arterial wall	Chlamydophila pneumoniae	Drug: Doxycycline Capsule|Drug: Azithromycin Capsule|Drug: Rifabutin Oral Capsule|Drug: Placebo oral capsule|Drug: Placebo Oral Tablet	Doxycycline:1 Azithromycin:1 Rifabutin:1	/	cardiac disease,infection	Interventional (Clinical Trial)	2018-04-04	2020-12-31	33m	NCT03618108	Recruiting	No Results Available	/	/	/		60 participants	18 Years to 80 Years (Adult, Older Adult)	All	No	Cadrock Pty. Ltd.	Yes	Other	Centre for Digestive Diseases, Australia	1	Liverpool hospital, Liverpool, New South Wales, Australia	Australia	Oceania	2	Phase 2	Randomized	Parallel Assignment	Quadruple (Participant, Care Provider, Investigator, Outcomes Assessor)	Treatment	NP
2	Pre-operative Prophylaxis With Vancomycin and Cefazolin in Pediatric Cardiovascular Surgery Patients	Congenital Heart Diseases|Aortic Valve Disorder	surgical site infections (SSIs)in cardiovascular surgery	MRSE/MRSA SSI	Drug: Cefazolin 25 mg/kg body weight and Vancomycin hydrochloride|Drug: Cefazolin 30 mg/kg body weight	Cefazolin1, Vancomycin1	Cefazolin,1	cardiac disease,infection	Interventional (Clinical Trial)	2012/2	2014/12	35m	NCT01619982	Completed	Has Results	yes	/	/		32 participants	up to 18 Years (Child, Adult)	All	No	Stanford University	No	Other	/	NP	Lucile Packard Children's Hospital at Stanford, Palo Alto, California, United States	United States	North America	2	Phase 4	Non-Randomized	Parallel Assignment	None (Open Label)	Prevention	NP
3	Comparison of Alcoholic Chlorhexidine 2% Versus Alcoholic Povidone Iodine for Infections Prevention With Cardiac Resynchronization Therapy Device Implantation	Heart Failure|Arrhythmia	implantion of cardiac resynchronization devices (CRD)	local risk of infection	Drug: alcoholic povidone iodine|Drug: alcoholic chlorhexidine	Alcoholic povidone iodine1	Alcoholic chlorhexidine,1	cardiac disease,infection	Interventional (Clinical Trial)	2013-04-23	2021/7	100m	NCT01841242	Recruiting	No Results Available	/	/	/		2276 participants	18 Years and older (Adult, Older Adult)	All	No	Centre Hospitalier Universitaire de Saint Etienne	No	Other / Industry	Ministry of Health, France/CareFusion	2	CH d'Aix en Provence, Aix En Provence, France|CHU d'Amiens, Amiens, France|CHU d'Angers, Angers, France|CH d'Annecy, Annecy, France|CH d'Avignon, Avignon, France|CHU de Bordeaux, Bordeaux, France|CHU de Brest, Brest, France|CHU de Caen, Caen, France|CH de Chartres, Chartres, France|CHU de Clermont-Ferrand, Clermont-ferrand, France|CHU de Dijon, Dijon, France|CHU de Grenoble, Grenoble, France|CH l…	France	Europe	2	Phase 4	Randomized	Parallel Assignment	None (Open Label)	Prevention	NP
4	Steroids and Post-resuscitation Infectious (Septic) Complications	Infections|Cardiac Arrest	cardiac arrest Postresuscitation	infectious	Drug: Stress-dose hydrocortisone	Hydrocortisone,1	/	cardiac disease,infection	Observational（Observational Model: Other,Retrospective）	2015/3	2015/8	6m	NCT02408939	Completed	No Results Available	/	2+NCT	3	6.9；0	191 participants	18 Years and older (Adult, Older Adult)	All	No	University of Athens	No	Other	University of Thessaly	1	Service d'anesthésie et des réanimations chirurgicales, ôHôpitaux Universitaires Henri Mondor, Assistance Publique des Hôpitaux de Paris, Université Paris Est, Faculté de Médecine Créteil, France|Department of Intensive Care Medicine, Evaggelismos Hospital, Athens, Attica, Greece|401 General Military Hospital of Athens, Athens, Attica, Greece|University General Hospital of Larissa, Larissa, Thess…	Greece	Europe	/	/	/	Other	/	/Retrospective	NP
5	Pharmacokinetics/ Pharmacodynamics (PK/PD) Study of Vancomycin	Blood Stream Infections|Endocarditis|MRSA	endocarditis	MRSA	Drug: Vancomycin	Vancomycin:1	/	cardiac disease,infection	Interventional (Clinical Trial)	2014/1	2016/6	30m	NCT02443064	Unknown status	No Results Available	/	/	1	4.6	100 participants	18 Years and older (Adult, Older Adult)	All	No	Zhejiang University	Yes	Other	Shengjing Hospital/Tianjin Medical University Cancer Institute and Hospital/Qilu Hospital of Shandong University/First Affiliated Hospital, Sun Yat-Sen University/Guangzhou General Hospital of Guangzhou Military Command/The First Affiliated Hospital of Soochow University/The First Affiliated Hospital with Nanjing Medical University/Zhejiang Provincial Hospital of TCM/Second Affiliated Hospital, S…	9	Yong-Hong Xiao, Hangzhou, Zhejiang, China	China	Asia	1	Phase 4	/	Single Group Assignment	None (Open Label)	Treatment	NP
6	Pharmacokinetics/Pharmacodynamics (PK/PD) of Fluconazole in Children on Extracorporeal Membrane Oxygenation (ECMO)	Cardiopulmonary Arrest|Fungal Infection	ECMO	fungal infections	Drug: Fluconazole	Fluconazole:1	/	cardiac disease,infection	Interventional (Clinical Trial)	2010/7	2013-02-20	32m	NCT01169402	Completed	No Results Available	/	/	/		21 participants	up to 18 Years (Child, Adult)	All	No	Michael Cohen-Wolkowiez	No	Other	/	NP	Duke University Medical Center, Durham, North Carolina, United States	United States	North America	1	Phase 1	/	Single Group Assignment	None (Open Label)	Treatment	NP
7	Selenium Treatment and Chagasic Cardiopathy (STCC)	Chagas Disease	Chagasic myocardiopathy	Trypanosoma cruzi	Drug: Selenium|Drug: Placebo (for Selenium)	Selenium:1	/	cardiac disease,infection	Interventional (Clinical Trial)	2008/10	2020/12	147m	NCT00875173	Recruiting	No Results Available	/	2-NCT	2	2.06；2.06	130 participants	18 Years to 65 Years (Adult, Older Adult)	All	Yes	Oswaldo Cruz Foundation	Yes	Other	Conselho Nacional de Desenvolvimento Científico e Tecnológico/Ministry of Health, Brazil	2	Instituto Nacional de Infectologia/Instituto de Pesquisa Cl铆nica Evandro Chagas, Rio de Janeiro, RJ, Brazil	Brazil	South America	2	Phase 3	Randomized	Parallel Assignment	Double (Participant, Outcomes Assessor)	Treatment	NP
8	BENEFIT: Evaluation of the Use of Antiparasital Drug (Benznidazole) in the Treatment of Chronic Chagas' Disease	Chagas Disease|Trypanosomiasis|Heart Disease	Chagas disease	parasitic	Drug: Benznidazole|Drug: Placebo	Benznidazole:1	/	cardiac disease,infection	Interventional (Clinical Trial)	2004/11	2013/7	105m	NCT00123916	Unknown status	No Results Available	/	3-NCT	3	79；2.83；4.2	1000 participants	18 Years to 75 Years (Adult, Older Adult)	All	Yes	Population Health Research Institute	Yes	Other	Canadian Institutes of Health Research (CIHR)/World Health Organization/Instituto Dante Pazzanese de Cardiologia/University of Sao Paulo	4	BENEFIT Ivestigational Site, Ciudad Aut贸noma de Buenos Aires, apital Federal, Argentina|BENEFIT Investigational Site, Escobar, Buenos Aires, Argentina|BENEFIT Investigational Site, Isidro Casanova, Buenos Aires, Argentina|BENEFIT Investigational Site, San Juan, Buenos Aires, Argentina|BENEFIT Investigational Site, Santiago del Estero, Buenos Aires, Argentina|BENEFIT Investigational Site, Santiago…	Brazil，Bolivia，Colombia，El Salvador, Argentina	South America、North America	2	Phase 3	Randomized	Parallel Assignment	Double (Participant, Investigator)	Treatment	NP
9	Colchicine for Patients With Chagas' Disease( B1 Stage)	Chagas Disease|Colchicine Resistance	Chagas´disease		Drug: Colchicine 0.5 MG twice day for one year|Drug: Placebo Oral Tablet	Colchicine:1	/	cardiac disease,infection	Interventional (Clinical Trial)	2018-10-01	2021-01-05	27m	NCT03704181	Active, not recruiting	No Results Available	/	/	/		60 participants	18 Years to 70 Years (Adult, Older Adult)	All	No	University of Sao Paulo General Hospital	No	Other	Fundação de Amparo à Pesquisa do Estado de São Paulo	1	Fabio Fernandes, São Paulo, Brazil	Brazil	South America	2	Phase 2	Randomized	Parallel Assignment	Triple (Participant, Care Provider, Investigator)	Treatment	No
10	Perioperative Antibiotic Therapy to Prevent Cardiac Implantable Electronic Device Infections.	Sick Sinus Syndrome|Complete Heart Block|Syncope|Chronic Systolic Heart Failure	cardiac implantable electronic devices (CIEDs)	infections	Drug: polymixin/bacitracin|Drug: cephalexin, or levofloxacin, or clindamycin|Drug: Saline	Antibacterial irrigant (polymyxinB /bacitracin)1	Antibacterial irrigant (polymyxinB /bacitracin)1 cephalexin,1 clindamycin,1 levofloxacin,1	cardiac disease,infection	Interventional (Clinical Trial)	2016/4	2019/6	39m	NCT02809131	Recruiting	No Results Available	/	/	/		1492 participants	18 Years and older (Adult, Older Adult)	All	No	Vanderbilt University Medical Center	No	Other / Industry	Thomas Jefferson University/The Cooper Health System/Valley Health System/Medtronic	4	Vanderbilt University Medical Center, Nashville, Tennessee, United States|Vanderbilt University Medical Center, Nashville, Tennessee, United States	United States	North America	2	Phase 3	Randomized	Parallel Assignment	None (Open Label)	Prevention	NP
11	Evaluation of an Antibiotic Regimen Pharmacokinetic Applicable to Enterococcus Faecalis Infective Endocarditis	Infectious Endocarditis	Infective endocarditis	Enterococcus faecalis	Drug: Ceftriaxone 4g/ 24h|Drug: Ceftriaxone 2g/ 12h	Ceftriaxone:1	Ceftriaxone:1	cardiac disease,infection	Interventional (Clinical Trial)	2018-04-23	2019-05-23	14m	NCT03681431	Active, not recruiting	No Results Available	/	/	/		12 participants	18 Years and older (Adult, Older Adult)	All	Yes	Fundación Pública Andaluza para la gestión de la Investigación en Sevilla	No	Other	/	NP	University Hospital Virgen del Rocio, Sevilla, Spain	Spain	Europe	2	Phase 2	Non-Randomized	Crossover Assignment	None (Open Label)	Treatment	No
12	Intravenous Immunoglobulin (IVIg) for Parvovirus B19(PVB19) Mediated Cardiomyopathy	Myocardial Diseases|Parvovirus B19, Human	Myocardial Diseases	Parvovirus B19	Drug: Intravenous Immunoglobulins|Drug: plasma volume expander	Intravenous Immunoglobulins:1	plasma volume expander:1	cardiac disease,infection	Interventional (Clinical Trial)	2009/11	2018/6	104m	NCT00892112	Completed	No Results Available	/	/	/		50 participants	18 Years to 75 Years (Adult, Older Adult)	All	No	Sanquin	No	Other	/	NP	AZM, Maastricht, Netherlands	Netherlands	Europe	2	Phase 3	Randomized	Parallel Assignment	Quadruple (Participant, Care Provider, Investigator, Outcomes Assessor)	Treatment	NP
13	Safety and Efficacy Study of CUBICIN (Daptomycin) Under Conditions of Actual Use	Complicated Skin and Skin Structure Infections and Bacteremia Including Right-sided Endocarditis	endocarditis	Staphylococcus aureus bacteria	/	Cubicin,1	/	cardiac disease,infection	Observational(Prospective)	2010/10	2013/11	26m	NCT01219114	Withdrawn (Inability to recruit patients within the specified time period. No patients have been enrolled in the study.)	No Results Available	/	/	/		200 participants	18 Years and older (Adult, Older Adult)	All	No	AstraZeneca	No	Industry	/	NP	Research Site, Lipa City, Batangas, Philippines|Research Site, Davao City, Davao, Philippines|Research Site, Iloilo City, Iloilo, Philippines|Research Site, Pasig City, Metro Manila, Philippines|Research Site, Quezon City, Metro Manila, Philippines	Philippines	Asia	/	/	/	/	/	/	NP
14	Fosfomycin i.v. for Treatment of Severely Infected Patients	Bacterial Infections|Bone Diseases, Infectious|Osteomyelitis|Central Nervous System Bacterial Infections|Meningitis, Bacterial|Encephalitis|Brain Abscess|Urinary Tract Infections|Respiratory Tract Infections|Pneumonia, Bacterial|Skin Diseases, Bacterial|Soft Tissue Infections|Intraabdominal Infections|Sepsis|Bacteremia|Endocarditis, Bacterial	IE	Bacterial	/	Fosfomycin,1	/	cardiac disease,infection	Observational(Observational Model: Cohort,Time Perspective: Prospective)	2016/12	2020/6	43m	NCT02979951	Recruiting	No Results Available	/	/	/		1000 participants	18 Years and older (Adult, Older Adult)	All	No	Infectopharm Arzneimittel GmbH	No	Other / Industry	INPADS GmbH/Dr. Oestreich + Partner GmbH	2	Universitätsmedizin Charité, Berlin, Germany|Vivantes Kliniken Neukölln, Berlin, Germany|Städtisches Klinikum Braunschweig, Braunschweig, Germany|Universitäts Düsseldorf; Klinik für Anästhesiologie, Dusseldorf, Germany|Universitätsklinikum Frankfurt, Frankfurt, Germany|Universität Hamburg-Eppendorf, Hamburg, Germany|Universitätsklinikum Jena; Zentrum für Infektionsmedizin, Jena, Germany|Universit…	Germany,Italy,United Kingdom	Europe	/	/	/	Cohort	/	/	P
15	Efficacy and Safety of D-PLEX in the Prevention of Sternal Infection Post Cardiac Surgery	Surgical Site Infection|Open Heart Surgery	cardiac surgery with median sternotomy	sternal infections	Drug: D-PLEX	D-PLEX,1	/	cardiac disease,infection	Interventional (Clinical Trial)	2018-11-01	2021-03-31	29m	NCT03558984	Not yet recruiting	No Results Available	/	/	/		1600 participants	18 Years and older (Adult, Older Adult)	All	No	PolyPid Ltd.	Yes	Industry	/	NP	Syi'se'loroka Medical Center, Beer Sheva, Israel	Israel	Asia	2	Phase 3	Randomized	Parallel Assignment	Single (Participant)	Prevention	Yes(2017.2)
16	Prevention of Transplant Atherosclerosis With Everolimus and Anti-cytomegalovirus Therapy	Heart Transplantation|Cardiac Allograft Vasculopathy|Cytomegalovirus Infection	Cardiac allograft vasculopathy (CAV)	cytomegalovirus (CMV) infection	Drug: Pre-emptive strategy with valganciclovir plus everolimus|Drug: Prophylaxis with valganciclovir plus mycophenolate|Drug: Prophylaxis with valganciclovir plus everolimus|Drug: Pre-emptive mycophenolate	valganciclovir+everolimus,1 valganciclovir +mycophenolate,1 valganciclovir+everolimus,1	Pre-emptive mycophenolate,1	cardiac disease,infection	Interventional (Clinical Trial)	2009/4	2012/4	36m	NCT00966836	Unknown status	No Results Available	/	/	/		100 participants	18 Years to 70 Years (Adult, Older Adult)	All	No	University of Bologna	No	Other	/	NP	Azienda Ospedaliero-Universitaria S Orsola Malpighi, Bologna, Italy	Italy	Europe	4	Phase 3	Randomized	Parallel Assignment	None (Open Label)	Prevention	P
17	Safety and Efficacy of an Antibiotic Implant in Cardiac Surgical Subjects at Higher Risk for Sternal Wound Infection	Cardiac Surgery|Sternal Wound Infection	cardiac surgical subjects	Sternal wound infection (SWI)	Drug: gentamicin-collagen sponge dipped in saline	gentamicin-collagen sponge,1	/	cardiac disease,infection	Interventional (Clinical Trial)	2007/12	2010/9	34m	NCT00600483	Completed	No Results Available	/	NCT	1	47.7	1502 participants	18 Years and older (Adult, Older Adult)	All	No	Innocoll	Yes	Other / Industry	Duke University/Premier Research Group plc	2	Birmingham, Alabama, United States|Florence, Alabama, United States|Pasadena, California, United States|San Francisco, California, United States|Brandon, Florida, United States|Jacksonville, Florida, United States|Miami, Florida, United States|Augusta, Georgia, United States|Maywood, Illinois, United States|Springfield, Illinois, United States|Fort Wayne, Indiana, United States|West Des Moines, I…	United States	North America	2	Phase 3	Randomized	Parallel Assignment	Single (Outcomes Assessor)	Prevention	P
18	Topical Use of Vancomycin in Reducing Sternal Wound Infection in Cardiac Surgery (SWI Trial)	INFECTION	open-heart surgery	a sternal wound infection	Drug: Vancomycin|Other: No Vancomycin	Vancomycin,1	/	cardiac disease,infection	Interventional (Clinical Trial)	2015/3	2019/3	48m	NCT02374853	Enrolling by invitation	No Results Available	/	/	/		1552 participants	18 Years and older (Adult, Older Adult)	All	No	University of Alberta	Yes	Other	/	NP	University of Alberta	Canada	North America	2	Phase 2	Randomized	Parallel Assignment	Triple (Participant, Care Provider, Investigator)	Prevention	P
19	Decrease Implantation Site INFECTION (DISINFECTION I): a Randomized Controlled Trial	Infection	Cardiovascular implantable electronic device (CIED) infections		Procedure: Hydrogen peroxide pretreatment group	Hydrogen peroxide,1	/	cardiac disease,infection	Interventional (Clinical Trial)	2013/12	2018/10	59m	NCT02035410	Recruiting	No Results Available	/	/	/		352 participants	18 Years and older (Adult, Older Adult)	All	No	Yong Seog Oh	Yes	Other	/	NP	Seoul St Mary's Hospital, Seoul, Seo Ch-gu, Korea, Republic of	Korea	Asia	2	Not Applicable	Randomized	Parallel Assignment	Single (Participant)	Prevention	P
20	Efficacy Study of Mupirocin on Infection After Coronary Artery Bypass Grafting	Surgical Site Infections	coronary artery bypass grafting surgery	gram positive surgical site infections	Drug: Mupirocin	Mupirocin,1	/	cardiac disease,infection	Interventional (Clinical Trial)	2009/3	2013/5	53m	NCT01949935	Completed	No Results Available	/	/	/		974 participants	19 Years and older (Adult, Older Adult)	All	No	Horizon Health Network	Yes	Other	/	NP	New Brunswick Heart Centre, Saint John Regional Hospital, Saint John, New Brunswick, Canada	Canada	North America	2	Phase 3	Randomized	Parallel Assignment	Quadruple (Participant, Care Provider, Investigator, Outcomes Assessor)	Prevention	P
21	Prevention of Infections in Cardiac Surgery (PICS) Prevena Study	Surgical Site Infections	open heart surgery	Surgical Site Infections	Device: Prevena|Drug: Cefazolin|Drug: Vancomycin|Other: standard wound dressing	Cefazolin,1 Vancomycin,1	Cefazolin,1	cardiac disease,infection	Interventional (Clinical Trial)	2018-03-05	2020-07-01	28m	NCT03402945	Recruiting	No Results Available	/	/	/		4000 participants	18 Years and older (Adult, Older Adult)	All	No	Population Health Research Institute	Yes	Other	/	NP	Hamilton General Hospital, Hamilton, Ontario, Canada|London Health Sciences Centre & Lawson Health Research Institute, London, Ontario, Canada	Canada	North America	4	Phase 4	Randomized	Crossover Assignment	Single (Outcomes Assessor)	Prevention	No
22	Safety and Efficacy of D-PLEX in the Prevention of Sternal Infection Post Cardiac Surgery	Postoperative Wound Infection Superficial Incisional|Postoperative Wound Infection Deep Incisional Surgical Site	cardiac surgery	sternal infections	Drug: D-PLEX|Procedure: Open heart surgery	D-PLEX,1	/	cardiac disease,infection	Interventional (Clinical Trial)	2016-10-01	2018-05-01	19m	NCT02731573	Completed	No Results Available	/	/	/		80 participants	18 Years and older (Adult, Older Adult)	All	No	PolyPid Ltd.	Yes	Industry	/	NP	Soroka Medical Center, Beer sheva, Israel|Rambam Medical Center, Haifa, Israel|Assuta Medical Center, Tel Aviv, Israel|Sheba Medical Center, Tel Hashomer, Israel|Poriya Medical Center, Tiberias, Israel	Israel	Asia	2	Phase 1/Phase 2	Randomized	Parallel Assignment	Single (Participant)	Prevention	Yes(2017.2)
23	The Role of Synbiotics in Reducing Post-Operative Infections in Patients Undergoing Cardiac Surgery: A Pilot Study	Surgical Wound Infection|Cystitis|Bacteremia|Pneumonia|Enterocolitis, Pseudomembranous	Cardiac Surger	Post-Operative Infections	Drug: Synbiotic 2000	Synbiotic 2000	/	cardiac disease,infection	Interventional (Clinical Trial)	2005-11-01	2007-06-01	19m	NCT00164099	Terminated(Patients would not take product)	No Results Available	/	/	/		40 participants	Child, Adult, Older Adult	All	No	Beth Israel Medical Center	No	Other	/	NP	Beth Israel Medical Center, New York, New York, United States	United States	North America	2	Phase 4	Randomized	Parallel Assignment	Quadruple (Participant, Care Provider, Investigator, Outcomes Assessor)	Prevention	P
24	A Study on the Pharmacokinetics and Safety of Valcyte (Valganciclovir) in Pediatric Heart Transplant Recipients Less Than 4 Months of Age	Cytomegalovirus Infections, Heart Transplantation	Heart Transplantation	Cytomegalovirus Infections	Drug: valganciclovir [Valcyte]	valganciclovir [Valcyte],1	/	cardiac disease,infection	Interventional (Clinical Trial)	2011/5	2013/9	28m	NCT01165580	Completed	No Results Available	/	/	/		17 participants	up to 124 Days (Child)	All	No	Hoffmann-La Roche	Not-provided	Industry	/	NP	Loma Linda, California, United States|Palo Alto, California, United States|Aurora, Colorado, United States|Atlanta, Georgia, United States|Ann Arbor, Michigan, United States|Detroit, Michigan, United States|Saint Louis, Missouri, United States|Bronx, New York, United States|Durham, North Carolina, United States|Cincinnati, Ohio, United States|Cleveland, Ohio, United States|Charleston, South Carol…	United States，Canada，Spain	North America，Europe	1	Phase 1	/	Single Group Assignment	None (Open Label)	Prevention	P
25	Determining the Impact of Penicillin in Latent RHD: The GOAL Trial	Rheumatic Heart Disease in Children|Latent Rheumatic Heart Disease|Rheumatic Heart Disease|Heart Diseases	Rheumatic heart disease (RHD)	Group A Streptococcus	Drug: intramuscular benzathine penicillin G (BPG) prophylaxis	Benzathine penicillin G (BPG):1	/	Rheumatic heart disease	Interventional (Clinical Trial)	2018-06-26	2020-08-30	26m	NCT03346525	Recruiting	No Results Available	/	/	/		916participants	5 Years to 17 Years（children）	all	No	Children's Research Institute	Yes	Other	Thrasher Research Fund/Murdoch Childrens Research Institute/University of Cape Town/The Uganda Heart Institute/Karp Family Foundation/Gift of Life International	6	GOAL Office, Gulu, Uganda	Uganda	Africa	2	Phase 2	Randomized	Parallel Assignment	Single (Outcomes Assessor)	Treatment	N
26	A Trial of Adjunctive Prednisolone and Mycobacterium w Immunotherapy in Tuberculous Pericarditis	Tuberculous Pericarditis	Tuberculous Pericarditis	immunodeficiency virus (HIV) infection, tuberculosis	Drug: Prednisolone|Biological: Mycobacterium w immunotherapy	Prednisolone:1	/	Pericarditis	Interventional (Clinical Trial)	2008-12-01	2014-08-01	68m	NCT00810849	Completed	No Results Available	/	res+pub+NCT	2	79；4.17	1400participants	18 Years and older (Adult, Older Adult)	All	No	University of Cape Town	Yes	Other	Population Health Research Institute	1	Groote Schuur Hospital, Cape Town, Western Cape, South Africa	South Africa	Africa	2	Phase 3	Randomized	Factorial Assignment	Quadruple (Participant, Care Provider, Investigator, Outcomes Assessor)	Treatment	P
27	Vancomycin, Gentamycin in Infective Endocarditis	Infective Endocarditis	IE	microbial infection	Drug: Vancomycin and gentamycin	Vancomycin	Gentamycin:1	Endocarditis	Interventional (Clinical Trial)	2019-01-01	2021-01-01	24m	NCT03688659	Not yet recruiting	No Results Available	/	/	/		30 participants	up to 18 Years (Child, Adult)	All	No	Assiut University	Not-provided	Other	/	NP	——	Egypt	Africa	1	Not Applicable	——	Single Group Assignment	None (Open Label)	Treatment	N
28	Fosfomycin Plus Imipenem for Treatment of Infective Endocarditis	Infective Endocarditis	IE	(MRSA) Infection	Drug: Fosfomycin and imipenem|Drug: Vancomycin	Fosfomycin:1，Imipenem:1	Vancomycin:1	Endocarditis	Interventional (Clinical Trial)	2009-07-01	2015-04-15	57m	NCT00871104	Completed	No Results Available	/	NCT	1	9.1	50 participants	18 Years and older (Adult, Older Adult)	All	No	Juan A. Arnaiz	Yes	Other	/	NP	Hospital Sant Pau of Barcelona, Barcelona, Catalonia, Spain|Hospital Cl铆nic of Barcelona, Barcelona, Catalonia, Spain|Hospital Bellvitge of Barcelona, Barcelona, Catalonia, Spain|Fundaci贸n Hospital Alcorc贸n, Alcorc贸n - Madrid, Madrid, Spain|Hospital de Cruces, Bilbao, Vizcaya, Spain|Hospital Gregorio Mara帽贸n, Madrid, Spain|Hospital Ram贸n y Cajal, Madrid, Spain|Hospital La Paz, Madrid, Spain|Hospi…	Spain	Europe	2	Phase 4	Randomized	Parallel Assignment	None (Open Label)	Treatment	P
29	Partial Oral Treatment of Endocarditis	Endocarditis	IE	streptococci, staphylococci or enterococci infecting	Drug: Oral treatment with antibiotics for endocarditis|Drug: Guideline treatment with parenteral antibiotics	way(oral),no specific drugs	way(IV),no specific drugs	Endocarditis	Interventional (Clinical Trial)	2011-06-01	2017-08-30	74m	NCT01375257	Completed	No Results Available	/	2-NCT	2	79；4.7	400 participants	18 Years and older (Adult, Older Adult)	All	No	Rigshospitalet, Denmark	Yes	Other	/	NP	Aalborg Sygehus, Aalborg, Denmark|Skejby Sygehus, Aarhus, Denmark|Rigshospitalet, Copenhagen, Denmark|Gentofte Hospital, Copenhagen, Denmark|Herlev Hoslpital, Copenhagen, Denmark|Hiller酶d Hospital, Hiller酶d, Denmark|Odense Sygehus, Odense, Denmark|Roskilde Sygehus, Roskilde, Denmark	Denmark	Europe	2	Phase 4	Randomized	Parallel Assignment	None (Open Label)	Treatment	P
30	Oral Switch During Treatment of Left-sided Endocarditis Due to Multi-susceptible Streptococcus	Infective Endocarditis	IE	Streptococcus-Enterococcus	Drug: Amoxicillin|Procedure: Conventional IV treatment of streptococci/enterococci IE following European guidelines 2015 including amoxicillin, gentamicin, amicillin, vancomycin, penicillin G, ceftriaxone, netilmicin	Amoxicillin(oral)	amoxicillin, 1 gentamicin, 1 amicillin, 1 vancomycin, 1 penicillin G, 1 ceftriaxone, 1 netilmicin,1 (IV)	Endocarditis	Interventional (Clinical Trial)	2016-03-01	2019-10-01	44m	NCT02701595	Recruiting	No Results Available	/	/	/		324 participants	18 Years and older (Adult, Older Adult	All	No	University Hospital, Tours	Yes	Other	/	NP	Service des maladies infectieuses, Centre Hospitalier du Pays d'Aix, Aix en Provence, France|Service de court s茅jour g茅riatrique - EMG, Centre hospitalier d'Al猫s, Al猫s, France|Service de Pathologies infectieuses et tropicales, H么pital Nord, CHU d'Amiens, Amiens, France|CHU ANGERS - Service des maladies infectieuses et tropicales, Angers, France|Service des Maladies infectieuses et Tropicales, H么p…	France	Europe	2	Phase 3	Randomized	Parallel Assignment	None (Open Label)	Treatment	P
31	Oral Switch During Treatment of Left-sided Endocarditis Due to Multi-susceptible Staphylococcus	Infective Endocarditis	IE	Staphylococcus	Drug: Levofloxacin|Drug: Rifampicin|Procedure: Conventional IV treatment of staphylococci IE following European guidelines 2015 including cloxacilline, oxacilline,gentamicine,vancomycine,rifampicine	Levofloxacin,1 Rifampicin,1(oral)	cloxacilline, oxacilline, gentamicine, vancomycine, rifampicine (IV)	Endocarditis	Interventional (Clinical Trial)	2016-03-01	2019-10-01	43m	NCT02701608	Recruiting	No Results Available	/	/	/		324 participants	18 Years and older (Adult, Older Adult)	All	No	University Hospital, Tours	Yes	Other	/	NP	Service des Maladies infectieuses, Centre Hospitalier du Pays d'Aix, Aix en Provence, France|Service de court s茅jour g茅riatrique - EMG, Centre hospitalier d'Al猫s, Al猫s, France|Service de Pathologies infectieuses et tropicales, H么pital Nord, CHU d'Amiens, Amiens, France|CHU ANGERS - Service des maladies infectieuses et tropicales, Angers, France|Service des Maladies infectieuses et Tropicales, H么p…	France	Europe	2	Phase 3	Randomized	Parallel Assignment	None (Open Label)	Treatment	P
32	Daptomycin as an Adjuvant Agent in the Treatment of Enterococcal Native Valve Endocarditis.	Endocarditis, Bacterial	IE	Enterococcal	Drug: Daptomycin	Daptomycin,1	/	Endocarditis	Interventional (Clinical Trial)	2006-09-01	2008-10-01	25m	NCT00401960	Terminated(inadequate enrollment)	Has Results	yes	/	/		6 participants	18 Years and older (Adult, Older Adult)	All	No	Weill Medical College of Cornell University	Not-provided	Other	/	NP	NewYork-Presbyterian Hospital, Weill Cornell Campus, New York, New York, United States	United States	North America	2	Phase 4	Non-Randomized	Parallel Assignment	None (Open Label)	Treatment	P
33	Phase 4 Efficacy and Safety Study of Cubicin® With and Without Combination Therapy in S. Aureus Infective Endocarditis (SAIE)	Infective Endocarditis	IE	S. Aureus	Drug: daptomycin|Drug: daptomycin and gentamicin	Daptomycin+,1 Gentamici,1	Daptomycin,1	Endocarditis	Interventional (Clinical Trial)	2009-02-13	2011-11-09	33m	NCT00638157	Terminated(commitment completed)	Has Results	yes	/	/		24 participants	18 Years and older (Adult, Older Adult)	All	No	Cubist Pharmaceuticals LLC	No	Industry	/	NP	Denver Health Medical Center, Denver, Colorado, United States|Wayne State University, Detroit, Michigan, United States|Henry Ford Health System, Detroit, Michigan, United States|Temple University School of Medicine, Philadelphia, Pennsylvania, United States	United States	North America	2	Phase 4	Randomized	Parallel Assignment	Double (Participant, Investigator)	Treatment	P
34	Efficacy and Safety of Dalbavancin Compared to Standard of Care Antibiotic Therapy for the Completion of Treatment of Patients With Complicated Bacteremia or Infective Endocarditis	Endocarditis|Bacteremia	IE	MRSA,Streptococci	Drug: Dalbavancin|Drug: Standard of Care	Dalbavancin,1	/	Endocarditis	Interventional (Clinical Trial)	2017-05-12	2017-08-04	3m	NCT03148756	Terminated（Study stopped due to business reasons.）	Has Results	yes	/	/		2 participants	18 Years and older (Adult, Older Adult)	All	No	Allergan	Yes	Industry	/	NP	Midway Immunology and Research Center, Fort Pierce, Florida, United States	United States	North America	2	Phase 2	Randomized	Parallel Assignment	Single (Outcomes Assessor)	Treatment	Yes(2014.5)
35	Daptomycin in the Treatment of Subjects With Infective Endocarditis or Bacteremia Due to S. Aureus	Bacterial Endocarditis|Bacteremia	IE	S. aureus	Drug: daptomycin	Daptomycin,1	Vancomycin1, Semi-synthetic Penicillin1, adjunct gentamicin	Endocarditis	Interventional (Clinical Trial)	2002-03-01	2005-02-01	35m	NCT00093067	Completed	No Results Available	/	1+NCT	2	9.1；79	not-provided	18 Years and older (Adult, Older Adult)	All	No	Cubist Pharmaceuticals LLC	Not-provided	Industry	/	NP	United States	United States	North America	2	Phase 3	Randomized	Parallel Assignment	None (Open Label)	Treatment	P
36	Safety, Efficacy and Pharmacokinetics of CF-301 vs. Placebo in Addition to Antibacterial Therapy for Treatment of S. Aureus Bacteremia	Staphylococcus Aureus Bacteremia|Staphylococcus Aureus Endocarditis	IE	S. aureus	Biological: CF-301|Drug: Placebo	CF-301,1	/	Endocarditis	Interventional (Clinical Trial)	2017-05-23	2018-12-01	17m	NCT03163446	Active, not recruiting	No Results Available	/	/	/		115 participants	18 Years and older (Adult, Older Adult)	All	No	ContraFect	Not-provided	Industry	/	NP	CF-301-102 Study Site, Birmingham, Alabama, United States|CF-301-102 Study Site, Sacramento, California, United States|CF301-102 Study Site, Sylmar, California, United States|CF-301-102 Study Site, New Haven, Connecticut, United States|CF-301-102 Study Site, Newark, Delaware, United States|CF-301-102 Study Site, Atlanta, Georgia, United States|CF-301-102 Study Site, Augusta, Georgia, United State…	United States，Belgium，Bulgaria，Chile，Czechia，France，Germany，Greece，Guatemala，Israel，Italy，Russian Federation，Spain，United Kingdom	North America，Europe，South America洲，Asia，	2	Phase 2	Randomized	Parallel Assignment	Quadruple (Participant, Care Provider, Investigator, Outcomes Assessor)	Treatment	Yes(2015.8)
37	Combining Opioid Addiction Treatment Services With CARe for Infectious Endocarditis	Endocarditis, Bacterial|Opioid-use Disorder|Buprenorphine|Outpatient Parenteral Antibiotic Therapy	IE	opioid use disorder (OUD)	Behavioral: Outpatient parenteral antibiotic therapy			Endocarditis	Interventional (Clinical Trial)	2017-03-01	2018-10-02	19m	NCT03048643	Completed	No Results Available	/	/	/		20 participants	18 Years to 65 Years (Adult, Older Adult)	All	No	Laura Fanucchi	No	Other	/	NP	University of Kentucky, Lexington, Kentucky, United States	United States	North America	2	Not Applicable	Randomized	Parallel Assignment	None (Open Label)	Health Services Research	No
38	Phase 2 Study of Safety, Efficacy, and Pharmacokinetics of Higher Doses of Daptomycin and Vancomycin in MRSA Bacteremia	Endocarditis, Bacterial|Infective Endocarditis	IE	MRSA	Drug: daptomycin|Drug: vancomycin	Daptomycin,1	Vancomycin,1	Endocarditis	Interventional (Clinical Trial)	2008-09-17	2010-08-24	23m	NCT00695903	Terminated（terminated due to lack of enrollment）	Has Results	yes	/	/		38 participants	18 Years and older (Adult, Older Adult)	All	No	Cubist Pharmaceuticals LLC	Yes	Industry	/	NP	East Carolina University, Greenville, North Carolina, United States|Cleveland Clinic Foundation, Cleveland, Ohio, United States	United States	North America	2	Phase 2	Randomized	Parallel Assignment	Quadruple (Participant, Care Provider, Investigator, Outcomes Assessor)	Treatment	p
39	Oritavancin for Staphylococcus Aureus Infections in Opioid Users	Staphylococcus Aureus Bacteremia|Staphylococcus Aureus Endocarditis	IE	S. aureus, opioid use.	Drug: Oritavancin Injection	Oritavancin Injection,1	/	Endocarditis	Interventional (Clinical Trial)	2019-01-01	2019-12-31	12m	NCT03761953	Not yet recruiting	No Results Available	/	/	/		15 participants	18 Years and older (Adult, Older Adult)	All	No	University of Pennsylvania	Yes	Other	/	NP	Clinical Trials Unit. University of Pennsylvania, Philadelphia, Pennsylvania, United States	United States	North America	1	Phase 4	——	Single Group Assignment	None (Open Label)	Treatment	Yes（2014.8）
40	Combination Therapy With Fluoroquinolone in Staphylococcus Aureus Bacteremia	Staphylococcus Aureus|Bacteremia|Endocarditis|Sepsis	IE	S. aureus	Drug: trovafloxacin and levofloxacin	Trovafloxacin,1 Levofloxacin,1	/	Endocarditis	Observational(Observational Model: Cohort,Time Perspective: Prospective)	1999-01-01	2002-08-01	44m	NCT00548002	Completed	No Results Available	/	2+NCT	3	0；6.75；2.6	430 participants	18 Years and older (Adult, Older Adult)	All	No	Helsinki University	No	Other	/	NP	Division of Infectious Diseases, Department of Medicine, Helsinki University Central Hospital, Helsinki, HUS, Finland	Finland	Europe	/	——	——	Cohort（Prospective）	——	——	P
41	Population Pharmacokinetic (PK) Study of Multiple Doses of Cubicin® (Daptomycin) 10 mg/kg in Critical Care Patients Having Bacteremia, Endocarditis or Skin Soft Tissue Infections Due to Gram Positive Bacteria With Various Degrees of Renal Failure	Renal Failure|Critical Care|Gram Positive Bacteria	IE	S. aureus	Drug: Daptomycin	Daptomycin,1		Endocarditis	Interventional (Clinical Trial)	2014-03-01	2015-09-01	18m	NCT02142075	Completed	No Results Available	/	/	/		not-provided	18 Years to 85 Years (Adult, Older Adult)	All	No	Poitiers University Hospital	Not-provided	Other	/	NP	Lasocki S, University Hospital of Angers, Angers, France|Asehnoune K, University Hospital of Nantes, Nantes, France|Seguin P, University Hospital of Rennes, Rennes, France|Ferrandiere M, University Hospital of Tours, Tours, France	France	Europe	1	Phase 3	——	——	——	——	P
42	Ceftobiprole in the Treatment of Patients With Staphylococcus Aureus Bacteremia	Staphylococcus Aureus Bacteremia	IE	S. aureus	Drug: Ceftobiprole medocaril|Drug: Daptomycin	Ceftobiprole medocaril,1	Daptomycin,1	Endocarditis	Interventional (Clinical Trial)	2018-06-01	2021-08-01	39m	NCT03138733	Recruiting	No Results Available	/	/	/		390 participants	18 Years and older (Adult, Older Adult)	All	No	Basilea Pharmaceutica	Yes	Industry / U.S. Fed	Department of Health and Human Services	1	6701 Airport Boulevard, Mobile, Alabama, United States|eStudy Site - Chula Vista - PPDS, Chula Vista, California, United States|eStudy Site - La Mesa - PPDS, La Mesa, California, United States|Yaneicy, Coral Gables, Florida, United States|Triple O Medical Services Inc, West Palm Beach, Florida, United States|Mercury Street Medical Group, Butte, Montana, United States|eStudy Site - Las Vegas - PPD…	United States，Bulgaria，Georgia，Germany,Hungary,Israel,Russian Federation,Spain,Ukraine	North America，Europe	2	Phase 3	Randomized	Parallel Assignment	Quadruple (Participant, Care Provider, Investigator, Outcomes Assessor)	Treatment	Yes（2017）
43	A Phase 3 Telavancin Staphylococcus Aureus (S. Aureus) Bacteremia Trial	Bacteremia	IE	S. aureus	Drug: Telavancin|Drug: Vancomycin|Drug: Daptomycin|Drug: Synthetic penicillin|Drug: Cefazolin	Telavancin,1	Vancomycin,1 Daptomycin,1 Synthetic penicillin,1 Cefazolin,1	Endocarditis	Interventional (Clinical Trial)	2014-12-01	2018-04-12	41m	NCT02208063	TerminatedHalted due to lack of statistical power. No safety concerns identified. Enrolled subjects were allowed to complete scheduled study activities	No Results Available	/	/	/		121 participants	18 Years and older (Adult, Older Adult)	All	No	Cumberland Pharmaceuticals	Yes	Industry	/	NP	Remington-Davis Clinical Research, Columbus, Ohio, United States	United States	North America	2	Phase 3	Randomized	Parallel Assignment	None (Open Label)	Treatment	P
44	A Study of MK-3009 in Japanese Patients With Skin or Blood Stream Infections Caused by Methicillin-resistant Staphylococcus Aureus (MK-3009-002)	Staphylococcal Infection	IE	S. aureus	Drug: Daptomycin 4 mg/kg|Drug: Comparator: vancomycin|Drug: Daptomycin 6 mg/kg	Daptomycin,1	Vancomycin,1	Endocarditis	Interventional (Clinical Trial)	2008-09-01	2010-02-01	18m	NCT00770341	Completed	Has Results	yes	1+NCT	2	1.3；1.77	122 participants	20 Years and older (Adult, Older Adult)	All	No	Merck Sharp & Dohme Corp.	Not-provided	Industry	/	NP	Japan	Japan	Asia	3	Phase 3	Randomized	Parallel Assignment	None (Open Label)	Treatment	P
45	Safety and Efficacy of Strategy to Prevent Drug-Induced Nephrotoxicity in High-Risk Patients	Health Care Associated Pneumonia|Osteomyelitis/Septic Arthritis|Endocarditis|Bacteremia|Acute Bacterial Skin and Skin Structure Infections	IE	S. aureus	Drug: Vancomycin|Drug: Ceftaroline|Drug: Daptomycin|Drug: Linezolid	Vancomycin,1	Ceftaroline,1 Daptomycin,1 Linezolid,1	Endocarditis	Interventional (Clinical Trial)	2011-10-01	2013-09-01	24m	NCT01734694	Terminated(Independent biostatistician recommended early termination of the trial due to low probability of success.)	No Results Available	/	/	/		100 participants	18 Years and older (Adult, Older Adult)	All	No	Henry Ford Health System	Not-provided	Other	/	NP	Henry Ford Hospital, Detroit, Michigan, United States	United States	North America	2	Phase 4	Randomized	Parallel Assignment	Single (Outcomes Assessor)	Prevention	P
